# Supplementary material for: Development of a Standardized Algorithm for Management of Newly Diagnosed Anorectal Malformations
Source: Children (Basel). 2024 Apr 20;11(4):494. doi: 10.3390/children11040494 (PMC11049553; doi:10.3390/children11040494)
Supplement: Supplementary file 1 [file children-11-00494-s001.zip]

Archive with 1 entries (1 files):
- children-2947841-supplementary.pdf
